# Supplementary material for: An Exploratory Study Using Next-Generation Sequencing to Identify Prothrombotic Variants in Patients with Cerebral Vein Thrombosis
Source: Int J Mol Sci. 2023 Apr 28;24(9):7976. doi: 10.3390/ijms24097976 (PMC10178986; doi:10.3390/ijms24097976)
Supplement: Supplementary file 1 [file ijms-24-07976-s001.zip]

Archive with 1 entries (1 files):
- ijms-2369719-supplementary.pdf
